# Supplementary material for: Generation of Highly Homogeneous Strains of Zebrafish Through Full Sib-Pair Mating
Source: G3 (Bethesda). 2011 Oct 1;1(5):377–86. doi: 10.1534/g3.111.000851 (PMC3276154; doi:10.1534/g3.111.000851)
Supplement: Supporting Information [file supp_1.5.377_TableS1.xls]

## Sheet: Sheet2
Supplementary Table 1. Fertility record of TM strain
Generation	Paired identifier	Male	Female	Origin	Na	N with eggsb	Total # of eggsc				# of fertilized eggsd				Fertilization efficiency (%)e				# of viable embryos at 3 dpff				Survival rate at 3dpf (%)g
							mean	±	SD		mean	±	SD		mean	±	SD		mean	±	SD		mean	±	SD
0	T0-1	T0-M1	T0-F1	Tübingen	6	6	161	±	26.184		139	±	26.7955		86.3586	±	10.731		129.5	±	28.1052		92.7329	±	4.22522
	T0-2	T0-M2	T0-F2	Tübingen	6	6	124.333	±	50.5833		105.167	±	53.2031		82.135	±	11.8302		100.167	±	50.6099		95.6052	±	3.37813
	T0-3	T0-M3	T0-F3	Tübingen	6	4	73.1667	±	58.2148		99.25	±	16.7207		90.3001	±	2.58704		94.75	±	15.756		95.6175	±	4.41049
	generation averages						119.5	±	44.1157		114.472	±	21.4467		86.2646	±	4.08335		108.139	±	18.6965		94.6519	±	1.66186
1	T1-1	T1-M1	T1-F1	T0-1	4	3	86.25	±	65.9716		77.3333	±	70.8684		64.2443	±	46.9983		69.3333	±	71.2905		84.3665	±	11.9335
	T1-2	T1-M2	T1-F2	T0-1	2	2	107.5	±	0.707107		58	±	63.6396		53.76	±	58.846		54	±	65.0538		79.3129	±	25.1369
	T1-3	T1-M3	T1-F3	T0-1	4	1	45	±	90		172	±	-h		95.5556	±	-		154	±	-		89.5349	±	-
	T1-4	T1-M4	T1-F4	T0-1	3	3	135.333	±	26.5016		93	±	30.4138		67.3614	±	10.4992		79.3333	±	27.2091		84.9035	±	1.86242
	T1-5	T1-M5	T1-F5	T0-1	4	4	81.75	±	31.245		66	±	28.0357		80.336	±	8.01067		39.75	±	26.8871		71.7255	±	43.8892
	T1-6	T1-M6	T1-F6	T0-1	1	1	65	±	-		46	±	-		70.7692	±	-		34	±	-		73.913	±	-
	T1-7	T1-M6	T1-F7	T0-1	1	1	73	±	-		39	±	-		53.4247	±	-		36	±	-		92.3077	±	-
	T1-8	T1-M5	T1-F7	T0-1	1	1	152	±	-		118	±	-		77.6316	±	-		116	±	-		98.3051	±	-
	generation averages						93.2292	±	36.1407		83.6667	±	43.905		70.3853	±	14.1226		72.8021	±	42.7949		84.2961	±	9.09408
	P-value in comparison with generation 0						0.33453				0.284888				0.095645				0.210992				0.0901472
2	T2-1	T2-M1	T2-F1	T1-4	1	1	89	±	-		11	±	-		12.3596	±	-		3	±	-		27.2727	±	-
	T2-2	T2-M2	T2-F2	T1-4	4	4	102.75	±	58.4316		34.75	±	11.8989		43.8818	±	24.2081		25.25	±	8.61684		74.4619	±	14.2689
	T2-3	T2-M3	T2-F1	T1-4	1	1	183	±	-		41	±	-		22.4044	±	-		12	±	-		29.2683	±	-
	T2-4	T2-M4	T2-F3	T1-4	8	8	77.25	±	35.9394		32.25	±	17.8225		43.7363	±	15.9267		24.4286	±	16.1849		80.0278	±	16.217
	T2-5	T2-M4	T2-F2	T1-4	3	3	92	±	44.0341		22.3333	±	7.57188		28.5029	±	15.0265		19.5	±	16.2635		73.5294	±	37.4351
	T2-6	T2-M5	T2-F4	T1-5	1	1	159	±	-		42	±	-		26.4151	±	-		1	±	-		2.38095	±	-
	T2-7	T2-M6	T2-F5	T1-5	12	11	167	±	110.184		170.4	±	110.794		75.9294	±	30.7328		177.667	±	103.624		89.2759	±	11.2233
	T2-8	T2-M7	T2-F6	T1-5	5	3	41.8	±	39.6384		26	±	13.4536		36.4494	±	12.8796		19	±	11.3578		71.6728	±	7.34829
	T2-9	T2-M8	T2-F7	T1-5	6	5	61.1667	±	39.8167		43.2	±	32.9348		50.1596	±	28.8371		41.6	±	34.479		79.4704	±	34.4723
	T2-10	T2-M9	T2-F8	T1-5	4	4	147.75	±	58.9993		136	±	56.5391		91.7648	±	1.92239		134	±	58		98.1	±	1.5
	generation averages						112.072	±	48.6338		55.8933	±	52.8585		43.1603	±	24.5081		45.7445	±	60.0518		62.546	±	31.4254
	P-value in comparison with generation 0						0.817876				0.0947648				0.0133356				0.112204				0.114291
3	T3-1	T3-M1	T3-F1	T2-2	2	1	50	±	70.7107		8	±	-		8	±	-		4	±	-		50	±	-
	T3-2	T3-M2	T3-F2	T2-4	8	4	135.625	±	149.702		182.75	±	110.18		63.0081	±	32.6459		175	±	112.866		89.0042	±	16.8328
	T3-3	T3-M3	T3-F3	T2-4	8	6	150.75	±	110.763		72	±	54.3581		35.3355	±	25.2141		82.4	±	45.9815		94.3564	±	5.07992
	T3-4	T3-M4	T3-F4	T2-4	6	4	261.833	±	207.408		267.5	±	59.6126		67.5963	±	6.40373		248.5	±	79.4586		91.2997	±	13.1694
	T3-5	T3-M5	T3-F5	T2-7	6	4	48.6667	±	45.7632		39	±	18.9033		52.2504	±	11.0842		31.25	±	13.9613		84.3575	±	15.8747
	T3-6	T3-M6	T3-F6	T2-7	5	4	88.8	±	81.38		75	±	52.1153		75.2555	±	20.3358		70.5	±	51.0065		94.4093	±	7.2063
	generation averages						122.612	±	80.2837		107.375	±	98.1544		50.2409	±	24.9016		101.942	±	92.4956		83.9045	±	17.0294
	P-value in comparison with generation 0						0.952851				0.907967				0.0469269				0.914573				0.326884
4	T4-1	T4-M1	T4-F1	T3-4	4	3	172.75	±	182.292		165.333	±	101.392		78.3036	±	13.6172		156.333	±	93.5111		95.4402	±	2.79425
	T4-2	T4-M2	T4-F2	T3-4	4	4	125	±	35.9351		82.75	±	39.144		64.1426	±	17.6776		79.25	±	35.5563		96.2723	±	3.75323
	T4-3	T4-M3	T4-F3	T3-4	4	3	127.5	±	103.957		98.6667	±	74.272		49.6628	±	30.2536		92.6667	±	71.0235		91.0654	±	6.02623
	T4-4	T4-M4	T4-F4	T3-4	4	4	172.75	±	19.3111		127.5	±	52.469		72.4042	±	24.8259		120.5	±	52.7162		93.9531	±	5.0314
	T4-5	T4-M5	T4-F5	T3-4	4	2	79.25	±	92.6188		70	±	72.1249		41.1126	±	39.0852		68	±	72.1249		93.9104	±	6.27446
	generation averages						135.45	±	39.0942		108.85	±	38.1851		61.1252	±	15.5186		103.35	±	35.5173		94.1283	±	1.98604
	P-value in comparison with generation 0						0.612001				0.826114				0.0369822				0.839188				0.716659
5	T5-1	T5-M1	T5-F1	T4-4	5	5	98	±	50.1448		89.8	±	50.5144		90.722	±	11.2455		87.2	±	52.1076		95.5009	±	5.83194
	T5-2	T5-M2	T5-F2	T4-4	1	1	16	±	-		4	±	-		25	±	-		4	±	-		100	±	-
	T5-3	T5-M3	T5-F3	T4-4	5	4	120.6	±	94.532		129	±	87.8066		78.9085	±	24.5607		122	±	89.9148		92.6666	±	10.6928
	T5-4	T5-M4	T5-F4	T4-4	4	4	167.25	±	17.1731		133.25	±	38.9305		78.4852	±	16.1979		131.5	±	38.8973		98.6273	±	1.03808
	T5-5	T5-M5	T5-F5	T4-4	3	3	195	±	36.5923		141.333	±	40.501		71.6635	±	7.60661		139.667	±	41.6813		98.6188	±	1.20775
	T5-6	T5-M6	T5-F6	T4-4	3	3	97.3333	±	79.1033		62.3333	±	53.799		53.2623	±	24.8294		62	±	53.3573		99.697	±	0.524864
	generation averages						115.697	±	62.547		93.2861	±	53.1477		66.3403	±	23.6994		91.0611	±	51.7573		97.5184	±	2.86199
	P-value in comparison with generation 0						0.928578				0.53868				0.204673				0.607082				0.159659
6	T6-1	T6-M1	T6-F1	T5-3	4	3	86	±	62.2093		100.333	±	26.0064		87.5106	±	1.02701		98.6667	±	27.5741		97.9336	±	2.91881
	T6-2	T6-M2	T6-F2	T5-3	4	4	254.5	±	122.203		214.25	±	120.012		82.6205	±	9.36278		210.75	±	119.31		98.0025	±	1.80242
	T6-3	T6-M3	T6-F3	T5-3	3	2	125.667	±	112.5		170.5	±	28.9914		90.8842	±	4.05283		161.5	±	34.6482		94.3578	±	4.27719
	T6-4	T6-M4	T6-F4	T5-3	5	2	82.8	±	113.487		183	±	5.65685		88.4416	±	1.49682		178	±	9.89949		97.2306	±	2.40399
	T6-5	T6-M5	T6-F5	T5-3	5	4	136.8	±	95.5861		160.5	±	63.5112		93.9895	±	5.50667		159.25	±	61.6408		99.4347	±	0.749233
	generation averages						137.153	±	69.7733		165.717	±	41.771		88.6893	±	4.21871		161.633	±	40.7763		97.3918	±	1.87558
	P-value in comparison with generation 0						0.711858				0.101296				0.456669				0.0812745				0.083182
7	T7-1	T7-M1	T7-F1	T6-5	6	4	66.6667	±	79.3162		64.5	±	51.8234		64.297	±	9.36983		46.5	±	28.1721		80.6763	±	14.6152
	T7-2	T7-M2	T7-F2	T6-5	6	5	110.667	±	78.2193		102.8	±	71.114		68.9234	±	28.6875		92.6	±	70.2659		84.0723	±	17.9375
	T7-3	T7-M3	T7-F3	T6-5	5	5	190.2	±	62.3835		170	±	56.921		89.4818	±	7.50546		164	±	58.2967		95.2756	±	5.67195
	T7-4	T7-M4	T7-F4	T6-5	5	4	87.8	±	88.7282		64	±	89.4958		45.0878	±	38.0986		78.75	±	93.5926		94.389	±	9.612
	generation averages						113.833	±	53.9887		100.325	±	49.8787		66.9475	±	18.2261		95.4625	±	49.6058		88.6033	±	7.334
	P-value in comparison with generation 0						0.888438				0.669961				0.138322				0.696831				0.228773
8	T8-1	T8-M1	T8-F1	T7-3	6	5	86	±	57.2468		93.2	±	45.3233		87.394	±	10.1515		88.6	±	43.2527		94.4099	±	4.27199
	T8-2	T8-M2	T8-F2	T7-3	6	6	126.167	±	71.5078		115.167	±	72.618		88.6118	±	9.88146		111.167	±	72.3697		94.4107	±	4.7879
	T8-3	T8-M3	T8-F3	T7-3	6	3	59.6667	±	78.894		101.333	±	62.1638		84.1076	±	4.89091		100.667	±	62.6924		99.0338	±	1.67348
	T8-4	T8-M4	T8-F4	T7-3	6	6	101.5	±	29.3445		95	±	29.3803		93.5208	±	5.64972		91.8333	±	30.6752		96.3035	±	3.61329
	T8-5	T8-M5	T8-F5	T7-3	5	2	69.4	±	99.8839		160.5	±	65.7609		91.542	±	5.4443		154	±	72.1249		94.6923	±	6.13977
	generation averages						88.5467	±	26.4111		113.04	±	27.8975		89.0352	±	3.6592		109.253	±	26.5032		95.77	±	1.98721
	P-value in comparison with generation 0						0.251104				0.942162				0.357319				0.951734				0.447665
9	T9-1	T9-M1	T9-F1	T8-4	4	4	140.75	±	61.3861		123	±	61.3732		86.0125	±	7.481		113.25	±	56.9408		91.75	±	6.80618
	T9-2	T9-M2	T9-F2	T8-4	4	2	62.75	±	81.8021		108	±	56.5685		86.0612	±	0.0208156		99	±	50.9117		91.9316	±	1.01176
	T9-3	T9-M3	T9-F3	T8-4	4	4	255.5	±	144.482		210.25	±	119.865		84.4238	±	7.85935		182.75	±	115.742		84.0894	±	8.34311
	T9-4	T9-M4	T9-F4	T8-4	4	3	121.25	±	80.9171		129.667	±	38.2797		80.1669	±	23.1972		121.667	±	44.1059		92.3307	±	7.62333
	T9-5	T9-M5	T9-F5	T8-4	4	4	123.25	±	35.0559		110	±	44.9073		87.4138	±	17.0358		107.25	±	45.3018		97.0301	±	1.55071
	generation averages						140.7	±	70.6011		136.183	±	42.3734		84.8156	±	2.80621		124.783	±	33.448		91.4264	±	4.64785
	P-value in comparison with generation 0						0.661291				0.449381				0.568273				0.467164				0.302265
10	T10-1	T10-M1	T10-F1	T9-3	4	4	163.25	±	48.603		135.25	±	70.8443		76.7735	±	29.5868		130	±	72.0046		92.8403	±	8.58796
	T10-2	T10-M2	T10-F2	T9-3	5	4	125.4	±	104.565		143	±	75.5028		93.9152	±	8.02071		137.5	±	72.0763		95.9432	±	3.04403
	T10-3	T10-M3	T10-F3	T9-3	5	4	144.2	±	92.5024		157.25	±	45.0287		87.3305	±	2.09081		152.25	±	45.5513		96.4166	±	2.92664
	T10-4	T10-M4	T10-F4	T9-3	5	5	218.8	±	44.98		190.4	±	51.5248		85.8964	±	9.78187		176.2	±	60.8416		90.2479	±	11.7164
	T10-5	T10-M5	T10-F5	T9-3	5	4	162	±	126.998		182.75	±	92.7735		90.5574	±	1.67777		174.5	±	86.9808		96.4332	±	3.14522
	generation averages						162.73	±	34.934		161.73	±	24.1655		86.8946	±	6.44842		154.09	±	21.0022		94.3762	±	2.75012
	P-value in comparison with generation 0						0.172595				0.0320848				0.886022				0.0209752				0.882228
11	T11-1	T11-M1	T11-F1	T10-2	6	5	136.667	±	87.8218		135	±	51.6236		82.3412	±	5.13174		128.4	±	55.8238		93.6165	±	7.88601
	T11-2	T11-M2	T11-F2	T10-2	6	3	66.3333	±	92.4871		81.3333	±	86.3095		49.0637	±	27.4553		76	±	85.0647		88.3826	±	7.20157
	T11-3	T11-M3	T11-F3	T10-2	6	5	117.333	±	68.0255		123.4	±	37.7598		87.554	±	4.19705		114.6	±	29.9132		93.641	±	4.11192
	T11-4	T11-M4	T11-F4	T10-2	2	2	163	±	69.2965		140	±	48.0833		87.529	±	7.7124		123	±	31.1127		89.3082	±	8.4497
	T11-5	T11-M5	T11-F5	T10-2	3	2	98.3333	±	88.0814		99.5	±	57.2756		64.7765	±	24.8569		96.5	±	54.4472		97.3668	±	1.3269
	T11-6	T11-M5	T11-F3	T10-2	2	2	55	±	39.598		4.5	±	2.12132		9.17001	±	2.74513		4.5	±	2.12132		100	±	0
	T11-7	T11-M6	T11-F5	T10-2	2	2	65	±	12.7279		23.5	±	6.36396		35.8832	±	2.76427		22	±	7.07107		92.9511	±	4.91785
	generation averages						100.238	±	40.8242		86.7476	±	53.9512		59.4739	±	29.7825		80.7143	±	49.5608		93.6095	±	4.10716
	P-value in comparison with generation 0						0.521822				0.426303				0.171869				0.392041				0.690057
12	T12-1i	T12-M1	T12-F1	T11-3	2	1	40	±	56.5685		61	±	-		76.25	±	-		57	±	-		93.4426	±	-
	T12-2	T12-M2	T12-F2	T11-3	2	2	123	±	100.409		73.5	±	88.3883		45.6285	±	34.6123		69	±	87.6812		79.9799	±	23.1133
	T12-3	T12-M3	T12-F3	T11-3	2	2	130.5	±	33.234		86.5	±	74.2462		61.0177	±	41.3545		80	±	80.6102		83.1041	±	21.8596
	T12-4j	T12-M4	T12-F4	T11-3	7	5	94.7143	±	77.0383		111	±	51.2299		80.2814	±	11.4854		107.4	±	51.9644		94.0889	±	8.28026
	T12-5	T12-M5	T12-F5	T11-3	2	2	106.5	±	67.1751		52	±	12.7279		56.2459	±	23.5261		43.5	±	6.36396		84.6931	±	8.49175
	T12-6	T12-M6	T12-F6	T11-3	1	1	178	±	-		132	±	-		74.1573	±	-		113	±	-		85.6061	±	-
	T12-7	T12-M7	T12-F7	T11-3	3	3	92.3333	±	28.0238		33.3333	±	28.9367		31.0748	±	27.3492		49	±	1.41421		98.0769	±	2.71964
	T12-8	T12-M8	T12-F8	T11-3	4	2	120.5	±	140.631		99	±	104.652		44.7455	±	49.9883		94	±	101.823		91.9769	±	5.62416
	T12-9	T12-M9	T12-F9	T11-3	3	1	137	±	237.291		299	±	-		72.7494	±	-		289	±	-		96.6555	±	-
	T12-10	T12-M10	T12-F10	T11-3	1	1	291	±	-		184	±	-		63.2302	±	-		170	±	-		92.3913	±	-
	T12-11	T12-M11	T12-F11	T11-3	2	1	6	±	8.48528		2	±	-		16.6667	±	-		2	±	-		100	±	-
	T12-12	T12-M12	T12-F12	T11-5	1	1	126	±	-		82	±	-		65.0794	±	-		68	±	-		82.9268	±	-
	T12-13	T12-M13	T12-F13	T11-5	1	1	277	±	-		180	±	-		64.9819	±	-		170	±	-		94.4444	±	-
	T12-14	T12-M9	T12-F14	T11-3	1	1	278	±	-		222	±	-		79.8561	±	-		216	±	-		97.2973	±	-
	T12-15	T12-M9	T12-F4	T11-3	1	1	18	±	-		9	±	-		50	±	-		9	±	-		100	±	-
	T12-16	T12-M14	T12-F13	T11-5	1	1	194	±	-		95	±	-		48.9691	±	-		91	±	-		95.7895	±	-
	generation averages						138.284	±	87.2455		107.583	±	79.8143		58.1834	±	17.9469		101.744	±	76.2371		91.9046	±	6.54047
	P-value in comparison with generation 0						0.724562				0.886145				0.0172484				0.889236				0.488713
13	T13-1	T13-M1	T13-F1	T12-4	3	2	15.6667	±	13.6504		10.5	±	9.19239		43.0909	±	35.2268		6.5	±	6.36396		57.3529	±	10.3986
	T13-2	T13-M2	T13-F2	T12-4	2	2	70.5	±	14.8492		57	±	11.3137		80.9568	±	1.00392		54	±	9.89949		94.8823	±	1.46528
	T13-3	T13-M3	T13-F3	T12-8	2	2	77.5	±	24.7487		51.5	±	12.0208		67.4123	±	6.01661		47.5	±	7.77817		93.0039	±	6.60514
	T13-4	T13-M4	T13-F4	T12-8	2	2	103.5	±	26.163		66.5	±	0.707107		66.4609	±	17.4833		47.5	±	2.12132		71.4496	±	3.94969
	T13-5	T13-M3	T13-F4	T12-8	1	1	100	±	-		15	±	-		15	±	-		13	±	-		86.6667	±	-
	T13-6	T13-M4	T13-F3	T12-8	1	1	86	±	-		70	±	-		81.3953	±	-		56	±	-		80	±	-
	T13-9	T13-M10	T13-F2	T12-4	1	1	40	±	-		15	±	-		37.5	±	-		-	±	-		-	±	-
	generation averages						70.4524	±	32.1077		40.7857	±	26.266		55.9738	±	24.8238		37.4167	±	21.7977		80.5592	±	14.2769
	P-value in comparison with generation 0						0.0801954				0.00281384				0.0765367				0.00203077				0.143495
a Number of matings
b Number of matings in which eggs were obtained
c Average and SD of total number of eggs per clutch
d Average and SD of fertilized eggs per clutch
e Average and SD of percentage of fertilized eggs
f Average and SD of viable embryos at 3 dpf per clutch
g Average and SD of survival rate of embryos at 3 dpf
h SD can not be calculated because N = 1
i Pair in which every embryo exhibited the TM phenotype
j Pair in which some embryos exhibited the TM phenotype
