# Supplementary material for: Generation of Highly Homogeneous Strains of Zebrafish Through Full Sib-Pair Mating
Source: G3 (Bethesda). 2011 Oct 1;1(5):377–86. doi: 10.1534/g3.111.000851 (PMC3276154; doi:10.1534/g3.111.000851)
Supplement: Supporting Information [file supp_1.5.377_TableS2.xls]

## Sheet: Sheet1
Supplementary Table 2. Fertility record of IM strain
Generation	Paired identifier	Male	Female	Origin	Na	N with eggsb	Total # of eggsc				# of fertilized eggsd				Fertilization efficiency (%)e				# of viable embryos at 3 dpff				Survival rate at 3dpf (%)g
							mean	±	SD		mean	±	SD		mean	±	SD		mean	±	SD		mean	±	SD
0	I0-1	I0-M1	I0-F1	India	4	4	330	±	172.524		327.5	±	173.37		98.4079	±	2.23825		317.25	±	168.611		96.4908	±	1.56662
	I0-2	I0-M2	I0-F2	India	1	1	48	±	-h		46	±	-		95.8333	±	-		45	±	-		97.8261	±	-
	I0-3	I0-M3	I0-F3	India	4	4	313.75	±	168.621		278.75	±	143.579		90.1311	±	8.75674		271	±	138.672		97.5101	±	1.2528
	I0-4	I0-M4	I0-F4	India	4	4	207.25	±	133.173		179.75	±	144.059		84.3188	±	25.9167		173.75	±	143.356		94.8253	±	8.17226
	I0-5	I0-M5	I0-F5	India	3	2	158.333	±	193.48		232	±	186.676		98.1681	±	1.19055		224	±	176.777		97.4396	±	2.20679
	generation averages						211.467	±	116.269		212.8	±	108.153		93.3719	±	6.05978		206.2	±	104.745		96.8184	±	1.22059
1	I1-1	I1-M1	I1-F1	I0-1	7	5	208.571	±	132.398		129.833	±	91.3289		54.6352	±	32.792		148.6	±	73.677		93.5472	±	7.22538
	I1-2	I1-M2	I1-F2	I0-1	7	7	356.857	±	116.071		312.429	±	111.091		86.9565	±	7.17307		303.714	±	113.344		95.7837	±	4.95495
	I1-3	I1-M3	I1-F3	I0-1	7	7	393.571	±	147.211		366	±	164.168		90.6419	±	14.3888		359.714	±	165.859		96.918	±	4.25685
	I1-4	I1-M4	I1-F4	I0-1	7	7	356.714	±	114.494		314.571	±	136.686		85.8868	±	19.4487		300.429	±	143.042		92.1318	±	9.31117
	I1-5	I1-M5	I1-F5	I0-1	7	7	353.571	±	139.164		338.857	±	142.066		95.6766	±	7.81651		328.429	±	145.61		95.9936	±	5.89711
	generation averages						333.857	±	71.9417		292.338	±	93.4021		82.7594	±	16.1814		288.177	±	81.5644		94.8749	±	1.97098
	P-value in comparison with generation 0						0.0803157				0.248513				0.206893				0.204695				0.0977179
2	I2-1	I2-M1	I2-F1	I1-3	11	11	214.545	±	111.895		197.273	±	115.603		86.1878	±	26.3277		192	±	114.278		96.0071	±	5.78797
	I2-2	I2-M2	I2-F2	I1-3	7	2	21	±	37.421		18	±	14.1421		22.4901	±	11.2355		18	±	14.1421		100	±	0
	I2-3	I2-M3	I2-F3	I1-3	7	4	26.4286	±	38.2878		44	±	38.5141		97.2656	±	3.22118		43.25	±	37.3307		99.1667	±	1.66667
	I2-4	I2-M4	I2-F4	I1-3	7	2	29.8571	±	69.7769		58	±	57.9828		65.107	±	17.205		58	±	57.9828		100	±	0
	I2-5	I2-M5	I2-F5	I1-4	5	5	280	±	151.385		174.6	±	109.678		51.1678	±	27.4133		173.6	±	109.81		99.3939	±	1.35519
	I2-6	I2-M6	I2-F6	I1-3	3	3	261	±	149.161		203	±	142.979		70.0938	±	20.3219		198	±	138.597		97.6903	±	1.09911
	generation averages						138.805	±	125.682		115.812	±	84.5695		65.3854	±	26.5084		113.808	±	82.5221		98.7097	±	1.57162
	P-value in comparison with generation 0						0.349477				0.12877				0.0476361				0.135501				0.0562674
3	I3-1	I3-M1	I3-F1	I2-1	5	5	500.4	±	198.654		302.6	±	187.177		57.7228	±	17.6403		295.2	±	187.572		96.9706	±	3.80226
	I3-2	I3-M2	I3-F2	I2-1	5	5	291.6	±	152.336		237	±	140.503		79.0088	±	12.7729		234.6	±	142.36		98.0655	±	3.76624
	I3-3	I3-M3	I3-F3	I2-1	5	5	183.4	±	117.991		100.8	±	50.6478		64.4586	±	19.0675		98.2	±	48.267		98.1404	±	3.05741
	I3-4	I3-M4	I3-F4	I2-1	5	1	4.2	±	9.39149		4	±	-		19.0476	±	-		3	±	-		75	±	-
	generation averages						244.9	±	207.509		161.1	±	134.288		55.0595	±	25.5986		157.75	±	132.025		92.0441	±	11.3753
	P-value in comparison with generation 0						0.767022				0.541339				0.0133495				0.557283				0.374486
4	I4-1	I4-M1	I4-F1	I3-3	4	4	294.5	±	171.59		233.5	±	132.334		77.1939	±	12.6025		231	±	130.813		98.6985	±	1.10881
	I4-2	I4-M2	I4-F2	I3-3	4	3	274.75	±	100.623		55.75	±	55.512		17.0575	±	16.8306		72	±	48.2183		97.2312	±	0.957937
	I4-3	I4-M3	I4-F3	I3-3	4	4	358.25	±	127.246		251	±	142.546		64.4278	±	24.9298		246.25	±	142.233		97.2598	±	2.45904
	I4-4	I4-M4	I4-F4	I3-3	4	4	355.25	±	59.1291		269	±	57.0146		75.5436	±	10.0701		267	±	56.1961		99.2831	±	0.407523
	I4-5	I4-M5	I4-F5	I3-3	4	4	182	±	78.0641		113.25	±	62.8086		57.4891	±	18.6325		110.75	±	62.1953		97.2669	±	1.77766
	generation averages						292.95	±	72.0918		184.5	±	94.3618		58.3424	±	24.4616		185.4	±	87.8533		97.9479	±	0.974306
	P-value in comparison with generation 0						0.219609				0.670969				0.0144861				0.74246				0.144492
5	I5-1	I5-M1	I5-F1	I4-4	5	5	226.8	±	106.521		181.8	±	93.9133		79.0456	±	12.1482		180.8	±	93.6467		99.4296	±	0.638264
	I5-2	I5-M2	I5-F2	I4-4	2	2	177	±	19.799		135	±	11.3137		76.3916	±	2.15314		131.5	±	16.2635		97.2441	±	3.89744
	I5-3	I5-M3	I5-F3	I4-4	4	4	343.5	±	86.6776		175.75	±	98.9187		48.7476	±	22.4758		173.75	±	98.1033		98.7101	±	0.402389
	I5-4	I5-M4	I5-F4	I4-4	4	4	191.5	±	121.985		52.25	±	32.8773		29.4161	±	24.0894		49	±	30.9946		95.4225	±	9.15493
	I5-5	I5-M5	I5-F5	I4-4	4	4	261.25	±	111.965		162.25	±	100.937		62.4715	±	24.3232		160.5	±	99.4535		99.0664	±	0.694145
	generation averages						240.01	±	66.4442		141.41	±	52.9988		59.2145	±	20.5939		139.11	±	53.7895		97.9746	±	1.65053
	P-value in comparison with generation 0						0.64639				0.221637				0.00742291				0.238411				0.243388
6	I6-1	I6-M1	I6-F1	I5-1	1	1	115	±	-		11	±	-		9.56522	±	-		10	±	-		90.9091	±	-
	I6-2	I6-M2	I6-F2	I5-1	2	2	266.5	±	263.751		196.5	±	214.253		66.5356	±	14.546		195.5	±	212.839		99.7126	±	0.406383
	I6-3	I6-M3	I6-F3	I5-1	4	4	233.75	±	142.418		133.25	±	92.6512		57.0717	±	15.5119		132.25	±	91.2556		99.5415	±	0.567508
	I6-4	I6-M4	I6-F4	I5-1	4	4	348	±	165.122		216.25	±	141.366		52.5334	±	28.4534		216	±	141.119		99.9221	±	0.155763
	I6-5	I6-M5	I6-F5	I5-1	4	4	243.5	±	123.875		214	±	131.055		82.3581	±	15.8792		212.5	±	130.012		99.4068	±	0.512316
	generation averages						241.35	±	83.716		154.2	±	86.8341		53.6128	±	27.1413		153.25	±	86.8832		97.8984	±	3.91192
	P-value in comparison with generation 0						0.653371				0.372449				0.0126716				0.409636				0.571899
7	I7-1	I7-M1	I7-F1	I6-5	7	5	199.286	±	156.134		207	±	116.273		68.0836	±	24.1518		203.4	±	116.277		97.7081	±	2.50542
	I7-2	I7-M2	I7-F2	I6-5	2	2	172.5	±	85.5599		15	±	19.799		6.6696	±	8.16955		14.5	±	19.0919		98.2759	±	2.4383
	I7-3	I7-M3	I7-F3	I6-5	3	3	199.667	±	171.001		0	±	0		0	±	0		-	±	-		-	±	-
	I7-4	I7-M4	I7-F4	I6-5	5	3	16.2	±	21.7302		0.666667	±	1.1547		13.3333	±	23.094		2	±	-		100	±	-
	I7-5	I7-M5	I7-F5	I6-5	6	2	11.8333	±	18.5517		13.5	±	7.77817		40.6452	±	29.1967		11.5	±	9.19239		78.6184	±	22.7949
	I7-6	I7-M6	I7-F6	I6-5	5	4	95.2	±	105.022		109.75	±	95.8658		93.8387	±	4.72114		107	±	95.0193		95.7487	±	3.85226
	I7-7	I7-M7	I7-F2	I6-5	4	2	141	±	207.727		201.5	±	204.354		62.3021	±	23.1002		200	±	203.647		98.8338	±	0.831806
	generation averages						119.384	±	80.5368		78.2024	±	94.0698		40.6961	±	35.599		89.7333	±	94.715		94.8642	±	8.0817
	P-value in comparison with generation 0						0.133985				0.0442518				0.00900007				0.084719				0.60831
8	I8-1	I8-M1	I8-F1	I7-6	6	5	271.167	±	207.813		239.8	±	201.618		60.9408	±	31.8368		236	±	200.745		97.7406	±	2.37205
	I8-2	I8-M2	I8-F2	I7-6	6	6	205.333	±	104.561		85.8333	±	78.7107		33.3607	±	26.5233		97.2	±	76.2935		87.1767	±	15.8389
	I8-3	I8-M3	I8-F3	I7-6	5	5	245.8	±	89.0713		129.8	±	63.1759		49.2316	±	13.8363		128.8	±	62.6394		99.3468	±	0.454787
	I8-4	I8-M4	I8-F4	I7-6	5	4	206.4	±	130.368		187.75	±	111.303		66.3628	±	32.4919		186.5	±	110.991		99.3899	±	0.996468
	I8-5	I8-M5	I8-F5	I7-6	5	4	161.6	±	112.742		167.75	±	86.0867		77.1159	±	22.2086		164	±	85.4985		96.6664	±	2.97337
	generation averages						218.06	±	42.0579		162.187	±	58.2816		57.4024	±	16.7794		162.5	±	53.3392		96.0641	±	5.09892
	P-value in comparison with generation 0						0.908025				0.38389				0.00198001				0.429909				0.755923
9	I9-1	I9-M1	I9-F1	I8-1	5	5	210.2	±	87.3768		143.4	±	62.3763		67.2394	±	17.2793		140.8	±	62.8068		97.8517	±	2.74711
	I9-2	I9-M2	I9-F2	I8-1	1	1	122	±	-		7	±	-		5.7377	±	-		7	±	-		100	±	-
	I9-3	I9-M3	I9-F3	I8-1	4	2	66.5	±	126.421		90	±	118.794		63.9844	±	5.63476		89	±	117.38		99.4253	±	0.812766
	I9-4	I9-M4	I9-F4	I8-1	4	4	138.75	±	87.3933		52.25	±	46.8001		29.8879	±	29.012		65.6667	±	37.0045		94.9206	±	7.21131
	I9-5	I9-M5	I9-F5	I8-1	4	4	224.25	±	143.869		91	±	108.646		28.2828	±	29.4952		116	±	111.369		93.7895	±	7.3366
	I9-6	I9-M6	I9-F2	I8-1	3	1	10.3333	±	17.8979		16	±	-		51.6129	±	-		16	±	-		100	±	-
	generation averages						128.672	±	82.2161		66.6083	±	51.6906		41.1242	±	23.908		72.4111	±	53.5883		97.6645	±	2.70514
	P-value in comparison with generation 0						0.199782				0.0161361				0.00108578				0.0226066				0.536463
10	I10-1	I10-M1	I10-F1	I9-1	2	2	8	±	2.82843		0	±	0		0	±	0		-	±	-		-	±	-
	I10-2	I10-M2	I10-F2	I9-1	4	4	375.5	±	113.832		229.25	±	144.942		57.9931	±	25.204		222.5	±	138.337		97.7158	±	1.76007
	I10-3	I10-M3	I10-F3	I9-1	4	4	225.75	±	63.3949		156	±	97.1082		68.4928	±	32.6345		152	±	93.819		97.9153	±	1.53861
	I10-4	I10-M4	I10-F4	I9-1	4	4	304	±	164.522		171	±	180.933		41.9617	±	40.9363		169	±	178.768		99.3708	±	0.912953
	I10-5	I10-M5	I10-F5	I9-1	3	3	278.333	±	198.858		99.6667	±	136.152		24.8294	±	31.4652		98.6667	±	134.441		99.6078	±	0.679236
	generation averages						238.317	±	139.587		131.183	±	86.6324		38.6554	±	27.2055		160.542	±	51.0289		98.6524	±	0.974599
	P-value in comparison with generation 0						0.749523				0.224309				0.00231856				0.454359				0.0449434
11	I11-1	I11-M1	I11-F1	I10-2	6	6	228	±	90.737		164.667	±	80.8026		68.3713	±	14.3464		160.667	±	78.8661		97.4027	±	1.06944
	I11-2	I11-M2	I11-F2	I10-2	3	2	115	±	151.753		82	±	114.551		29.2593	±	38.9406		81.5	±	113.844		99.6933	±	0.433808
	I11-3	I11-M3	I11-F3	I10-2	7	6	227.714	±	148.954		216.167	±	125.385		70.4983	±	35.4276		204.167	±	117.967		95.5403	±	5.03443
	I11-4	I11-M4	I11-F4	I10-2	5	4	221.6	±	165.696		120.25	±	104.494		37.157	±	27.4307		119.25	±	104.494		95.2502	±	7.95182
	I11-5	I11-M5	I11-F5	I10-2	7	6	165.143	±	131.394		144.167	±	109.762		64.9353	±	28.2004		138.833	±	103.995		97.6724	±	2.32995
	generation averages						191.491	±	50.2411		145.45	±	50.0817		54.0442	±	19.3267		140.883	±	45.8114		97.1118	±	1.80265
	P-value in comparison with generation 0						0.733465				0.241964				0.00247266				0.237244				0.770844
12	I12-1	I12-M1	I12-F1	I11-3	6	6	197.5	±	171.923		119.667	±	111.695		55.8719	±	17.4841		106.5	±	112.518		85.109	±	24.395
	I12-2	I12-M2	I12-F2	I11-3	6	6	276.5	±	135.485		201.667	±	112.094		63.7187	±	26.5237		195.833	±	109.525		97.5421	±	2.21219
	I12-3	I12-M3	I12-F3	I11-3	6	5	221.833	±	156.687		170.6	±	118.416		55.9539	±	22.2302		164.2	±	112.711		96.9057	±	1.9245
	I12-4	I12-M4	I12-F4	I11-3	6	5	232.167	±	198.823		228	±	164.565		69.7224	±	28.7154		221.6	±	160.046		97.7216	±	1.86189
	I12-5	I12-M5	I12-F5	I11-3	5	5	255.6	±	178.058		151.6	±	140.689		44.6191	±	31.2792		185.75	±	125.887		98.2008	±	1.45882
	I12-6	I12-M6	I12-F6	I11-5	2	1	45	±	63.6396		73	±	-		81.1111	±	-		70	±	-		95.8904	±	-
	I12-7	I12-M7	I12-F7	I11-1	3	3	134.667	±	63.0423		98	±	51.0294		70.8434	±	17.4348		93.6667	±	49.0951		95.8516	±	3.78178
	generation averages						194.752	±	80.1685		148.933	±	55.8652		63.1201	±	12.0654		148.221	±	57.9519		95.3173	±	4.5897
	P-value in comparison with generation 0						0.772856				0.207535				0.000454161				0.244221				0.497109
13	I13-1	I13-M1	I13-F1	I12-4	6	2	31.6667	±	59.416		42.5	±	26.163		49.1795	±	11.2618		40.5	±	24.7487		95.4577	±	0.531296
	I13-2	I13-M2	I13-F2	I12-4	5	3	111.4	±	107.321		83	±	53.563		44.6784	±	24.2606		79.6667	±	50.0033		96.5757	±	2.28004
	I13-3	I13-M3	I13-F3	I12-4	5	4	206.6	±	166.869		211.75	±	134.691		72.7481	±	24.6369		208.75	±	134.706		97.7324	±	2.07485
	I13-4	I13-M4	I13-F4	I12-4	4	3	259.5	±	225.747		128.667	±	55.1029		41.887	±	15.9622		123.667	±	53.5288		96.1073	±	1.88805
	I13-5	I13-M5	I13-F5	I12-4	5	5	379.4	±	171.259		164.2	±	92.7831		48.1147	±	25.5998		161.2	±	93.9346		97.5112	±	1.80735
	generation averages						197.713	±	134.097		126.023	±	66.4091		51.3216	±	12.3198		122.757	±	66.1371		96.6768	±	0.952813
	P-value in comparison with generation 0						0.86674				0.164817				0.000131179				0.170437				0.843144
14	I14-1	I14-M1	I14-F1	I13-4	7	6	103.857	±	145.81		86.3333	±	99.4599		69.065	±	36.0294		101.2	±	100.736		95.6153	±	6.80818
	I14-2i	I14-M2	I14-F2	I13-2	2	2	72.5	±	33.234		33	±	28.2843		40.8695	±	20.2782		19.5	±	10.6066		71.6255	±	29.249
	I14-3	I14-M3	I14-F3	I13-4	6	6	218.333	±	87.3812		198.5	±	84.97		87.4794	±	10.8432		181.333	±	80.5398		92.0569	±	9.46471
	I14-4	I14-M4	I14-F4	I13-5	2	2	151	±	101.823		78	±	84.8528		42.3341	±	27.6469		75.5	±	85.5599		90.942	±	10.7603
	I14-5	I14-M5	I14-F5	I13-5	2	2	161	±	35.3553		8.5	±	12.0208		4.56989	±	6.4628		17	±	-		100	±	-
	I14-6	I14-M6	I14-F6	I13-2	5	4	307.4	±	194.562		300.25	±	96.707		77.6914	±	10.86		276.25	±	69.8349		93.6581	±	7.28775
	I14-7	I14-M7	I14-F7	I13-5	1	1	17	±	-		0	±	-		0	±	-		-	±	-		-	±	-
	I14-8	I14-M8	I14-F8	I13-5	1	1	110	±	-		29	±	-		26.3636	±	-		29	±	-		100	±	-
	I14-9	I14-M9	I14-F9	I13-2	3	3	132.667	±	70.5006		79.3333	±	49.5412		57.0642	±	11.1371		64.6667	±	33.5609		86.1342	±	11.1055
	I14-10	I14-M10	I14-F10	I13-5	1	1	345	±	-		44	±	-		12.7536	±	-		39	±	-		88.6364	±	-
	I14-11	I14-M11	I14-F11	I13-4	4	4	262	±	110.475		244.5	±	106.504		92.6833	±	3.18908		233.75	±	101.795		96.0533	±	3.54757
	I14-12	I14-M12	I14-F12	I13-4	4	4	213.5	±	98.2938		156.5	±	90.9524		70.7465	±	17.3702		152	±	90.2884		96.1966	±	33.234
	generation averages						174.521	±	97.5503		104.826	±	98.0405		48.4684	±	32.2787		108.109	±	90.2941		91.9017	±	7.99823
	P-value in comparison with generation 0						0.510146				0.0625798				0.008398				0.0752669				0.200857
15	I15-1	I15-M1	I15-F1	I14-3	7	6	236.714	±	154.298		235.833	±	106.548		84.2729	±	6.66632		214.833	±	99.1391		91.454	±	6.96622
	I15-2	I15-M2	I15-F2	I14-3	7	7	202.571	±	72.2585		168.571	±	68.1783		82.0664	±	7.17398		155.857	±	67.5486		91.6971	±	5.58988
	I15-3	I15-M3	I15-F3	I14-3	7	7	140.143	±	97.301		125.571	±	86.3922		90.7852	±	7.9176		111.571	±	77.8543		89.197	±	9.56173
	I15-4	I15-M4	I15-F4	I14-3	5	5	352.8	±	184.234		302	±	165.474		80.2967	±	14.3638		283.8	±	161.353		91.3669	±	6.23883
	I15-5	I15-M5	I15-F5	I14-3	5	5	149.6	±	40.5376		114.4	±	38.351		75.6834	±	14.77		107	±	41.0061		91.2113	±	10.3515
	generation averages						216.366	±	85.8578		189.275	±	79.0058		82.6209	±	5.55027		174.612	±	74.895		90.9852	±	1.015
	P-value in comparison with generation 0						0.941445				0.704766				0.0191307				0.5983				3.60161e-05
a Number of matings
b Number of matings in which eggs were obtained
c Average and SD of total number of eggs per clutch
d Average and SD of fertilized eggs per clutch
e Average and SD of percentage of fertilized eggs
f Average and SD of viable embryos at 3 dpf per clutch
g Average and SD of survival rate of embryos at 3 dpf
h SD can not be calculated because N = 1
i Pair in which every embryo exhibited the TM phenotype
