# Supplementary material for: Generation of Highly Homogeneous Strains of Zebrafish Through Full Sib-Pair Mating
Source: G3 (Bethesda). 2011 Oct 1;1(5):377–86. doi: 10.1534/g3.111.000851 (PMC3276154; doi:10.1534/g3.111.000851)
Supplement: Supporting Information [file supp_1.5.377_TableS4.xls]

## Sheet: Sheet1
Supplementary Table 4. IM marker set
LG	Marker	Position (cM)
1	Z9394	8.5
1	Z6223	85.1
2	Z27170	12.9
2	Z10838	57
3	Z11244	14
3	Z7486	100.6
4	Z1366	10.9
4	Z7524	61.6
5	Z15414	3.6
5	Z9185	103
6	Z1265	3.5
6	Z10183	51.3
7	Z9133	35.5
7	Z13936	85.8
8	Z1637	4.9
8	Z9279	81.5
9	Z11785	48.8
9	Z7564	86.7
10	Z8146	27.9
10	Z7558	77.3
11	Z22552	0
11	Z11809	69.5
12	Z9891	32
12	Z1312	78.7
13	Z9878	4.7
13	Z6007	80.7
14	Z9857	10.5
14	Z8801	55.5
15	Z6312	9.7
15	Z9773	85.2
16	Z14570	3.6
16	Z9685	43.4
17	Z22674	33.5
17	Z21144	81.1
18	Z9231	26.2
18	Z7961	75.4
19	Z4009	12.7
19	Z7686	48.8
20	Z21067	64.9
20	Z21485	115.8
21	Z6869	49.4
21	Z6537	125.2
22	Z13794	26.7
22	Z3286	59.2
23	Z4003	16.6
23	Z4120	60.1
24	Z10961	1.2
24	Z6923	75.7
25	Z21302	4.3
25	Z21055	42.5
LG: linkage group; cM: centimorgan.
